# Supplementary material for: Molybdenum Carbide Anchored on N,S Co-Doped Carbon Composite Derived from Lignosulfonate as a High Performance Electrocatalyst for Hydrogen Evolution Reaction
Source: Nanomaterials (Basel). 2022 Sep 2;12(17):3047. doi: 10.3390/nano12173047 (PMC9458135; doi:10.3390/nano12173047)
Supplement: Supplementary file 1 [file nanomaterials-12-03047-s001.zip]

Archive with 1 entries (1 files):
- nanomaterials-1883357-supplementary.pdf
